# Supplementary material for: A suboptimal OCT4-SOX2 binding site facilitates the naïve-state specific function of a Klf4 enhancer
Source: PLoS One. 2024 Sep 30;19(9):e0311120. doi: 10.1371/journal.pone.0311120 (PMC11441684; doi:10.1371/journal.pone.0311120)
Supplement: S1 File — (XLSX) [file pone.0311120.s015.xlsx]

## Sheet: Figure 2B
Figure 2B: Quantification of EMSAs comparing Klf4 OS sites
	Replicate 1		Replicate 2		Replicate 3		Replicate 4
OS Site	OCT4-SOX2-DNA band	Total DNA in lane	OCT4-SOX2-DNA band	Total DNA in lane	OCT4-SOX2-DNA band	Total DNA in lane	OCT4-SOX2-DNA band	Total DNA in lane
Nanog	5498200	7727672	6406680	8413596	5011782	7482162	4851504	8198316
Klf4 E1	1368630	5963512	1174413	5829087	1026399	5636217	607824	6517560
Klf4 E2	1288192	7069442	1673880	9172149	967290	5251923	777252	7034748
Klf4 E3	147852	6716314	309111	7179762	570285	6641412	219828	6193656

## Sheet: Figure 2C
Figure 2C: Luciferase reporter assay data for OCT4-SOX2 composite sites from the Nanog and Klf4 enhancers
	Construct	Firefly	Renilla
Replicate 1	pGL4.23	32087	2599073
	pGL4.23_OS-Nanog	1082940	3029669
	pGL4.23_OS-Klf4-E1	196710	2697092
	pGL4.23_OS-Klf4-E2	138373	4543347
	pGL4.23_OS-Klf4-E3	99294	3684666
Replicate 2	pGL4.23	37191	3745512
	pGL4.23_OS-Nanog	798131	4656931
	pGL4.23_OS-Klf4-E1	229411	3978713
	pGL4.23_OS-Klf4-E2	153142	7071401
	pGL4.23_OS-Klf4-E3	124113	5718793
Replicate 3	pGL4.23	29750	2422754
	pGL4.23_OS-Nanog	1191144	4762493
	pGL4.23_OS-Klf4-E1	271566	4098915
	pGL4.23_OS-Klf4-E2	172675	5643559
	pGL4.23_OS-Klf4-E3	123919	5322470
Replicate 4	pGL4.23	24850	1993808
	pGL4.23_OS-Nanog	981384	3516735
	pGL4.23_OS-Klf4-E1	205891	3033330
	pGL4.23_OS-Klf4-E2	79466	3427247
	pGL4.23_OS-Klf4-E3	59367	3172819

## Sheet: Figure 3B
Figure 3B: Luciferase reporter assay data for Klf4 enhancer E2 mutants in mESCs
	Construct	Firefly	Renilla
Replicate 1	pGL4.23	61322	6309729
	pGL4.23_E2-WT	594392	7241329
	pGL4.23_E2-OS+	47508832	9087747
	pGL4.23_E2-∆ES	311021	12119068
	pGL4.23_E2-OS+/∆ES	3764811	5982529
Replicate 2	pGL4.23	95423	6315776
	pGL4.23_E2-WT	916734	8377203
	pGL4.23_E2-OS+	64049208	10662947
	pGL4.23_E2-∆ES	391918	13122866
	pGL4.23_E2-OS+/∆ES	5204769	7041767
Replicate 3	pGL4.23	71318	5744058
	pGL4.23_E2-WT	862152	6745545
	pGL4.23_E2-OS+	60659924	8396619
	pGL4.23_E2-∆ES	410499	11737962
	pGL4.23_E2-OS+/∆ES	4491081	6519853

## Sheet: Figure 3C
Figure 3C: Luciferase reporter assay data for Klf4 enhancer E2 mutants in EpiLCs
	Construct	Firefly	Renilla
Replicate 1	pGL4.23	21106	786075
	pGL4.23_E2-WT	24810	499828
	pGL4.23_E2-OS+	1020604	938374
	pGL4.23_E2-∆ES	36955	726737
	pGL4.23_E2-OS+/∆ES	189024	639669
Replicate 2	pGL4.23	7900	283804
	pGL4.23_E2-WT	7925	262180
	pGL4.23_E2-OS+	361579	386672
	pGL4.23_E2-∆ES	10106	280325
	pGL4.23_E2-OS+/∆ES	62413	270350
Replicate 3	pGL4.23	7181	342768
	pGL4.23_E2-WT	13189	252280
	pGL4.23_E2-OS+	469599	513028
	pGL4.23_E2-∆ES	12090	360236
	pGL4.23_E2-OS+/∆ES	80616	266541

## Sheet: Figure 4
Figure 4: RT-qPCR raw data from naïve-state RMCE-generated cell lines
All three technical replicates are shown, but if one was >1 standard deviation from the mean, it was not utilized in the analysis
	Klf4 - Plate 1					Klf4 - Plate 2					Rad23b - Plate 1					Rad23b - Plate 2					Pou5f1 - Plate 1					Pou5f1 - Plate 2					Sox2 - Plate 1					Sox2 - Plate 2					Nanog - Plate 1					Nanog - Plate 2
Sample	Gene	Well	Cq		Sample	Gene	Well	Cq		Sample	Gene	Well	Cq		Sample	Gene	Well	Cq		Sample	Gene	Well	Cq		Sample	Gene	Well	Cq		Sample	Gene	Well	Cq		Sample	Gene	Well	Cq		Sample	Gene	Well	Cq		Sample	Gene	Well	Cq
Unedited WT mESCs (used to enable comparison across plates)	Gapdh	H01	20.5257		Unedited WT mESCs (used to enable comparison across plates)	Gapdh	H01	20.7968		Unedited WT mESCs (used to enable comparison across plates)	Gapdh	H01	19.2003		Unedited WT mESCs (used to enable comparison across plates)	Gapdh	H01	20.0614		Unedited WT mESCs (used to enable comparison across plates)	Gapdh	H01	19.6737		Unedited WT mESCs (used to enable comparison across plates)	Gapdh	H01	20.3077		Unedited WT mESCs (used to enable comparison across plates)	Gapdh	H01	20.1656		Unedited WT mESCs (used to enable comparison across plates)	Gapdh	H01	20.1002		Unedited WT mESCs (used to enable comparison across plates)	Gapdh	H01	19.5896		Unedited WT mESCs (used to enable comparison across plates)	Gapdh	H01	19.4846
		H02	20.4356				H02	20.4375				H02	19.2132				H02	20.0074				H02	19.9427				H02	20.4482				H02	20.05				H02	20.0945				H02	19.6861				H02	19.4078
		H03	20.4897				H03	20.508				H03	19.3338				H03	18.7377				H03	19.8765				H03	20.3993				H03	20.156				H03	19.5225				H03	19.7899				H03	19.5341
	Klf4	H04	27.0082			Klf4	H04	27.0082			Rad23b	H04	26.3233			Klf4	H04	27.0648			Pou5f1	H04	22.3147			Oct4	H04	22.8503			Sox2	H04	30.3774			Sox2	H04	30.3107			Nanog	H04	25.3578			Nanog	H04	25.248
		H05	27.0565				H05	27.0853				H05	26.2859				H05	27.0112				H05	22.3606				H05	22.8787				H05	30.3569				H05	30.5391				H05	25.2705				H05	25.1014
		H06	27.0949				H06	26.8564				H06	26.3447				H06	26.8398				H06	22.3253				H06	22.9539				H06	30.1788				H06	30.4938				H06	25.3222				H06	25.2963
WT A1	Gapdh	A01	21.0927		WT C6	Gapdh	A01	20.2869		WT A1	Gapdh	A01	19.3663		∆ES B5	Gapdh	A01	20.372		WT A1	Gapdh	A01	20.0737		WT E3	Gapdh	A01	20.2035		WT A1	Gapdh	A01	19.9539		WT E3	Gapdh	A01	19.4899		WT A1	Gapdh	A01	19.9853		∆ES B5	Gapdh	A01	20.5003
		A02	21.1302				A02	20.6566				A02	19.4254				A02	20.4538				A02	20.0896				A02	19.7282				A02	19.9227				A02	19.5606				A02	20.053				A02	20.3555
		A03	21.0252				A03	20.3919				A03	19.4489				A03	20.3238				A03	20.0834				A03	19.8085				A03	20.1496				A03	20.0386				A03	20.011				A03	20.2751
	Klf4	A04	28.7775			Klf4	A04	26.9785			Rad23b	A04	27.098			Rad23b	A04	27.5682			Pou5f1	A04	23.2697			Pou5f1	A04	22.8856			Sox2	A04	31.4804			Sox2	A04	30.9247			Nanog	A04	25.8395			Nanog	A04	26.4055
		A05	29.2563				A05	27.1961				A05	26.9055				A05	27.3697				A05	23.3868				A05	23.2443				A05	31.5435				A05	31.5772				A05	25.9239				A05	26.6121
		A06	29.3182				A06	27.6316				A06	27.2101				A06	27.6485				A06	23.5281				A06	23.061				A06	31.6669				A06	31.3419				A06	25.962				A06	26.4123
WT B3	Gapdh	A07	20.5125		WT E5	Gapdh	A07	20.6088		WT B3	Gapdh	A07	19.1396		∆ES C4	Gapdh	A07	20.4509		WT B3	Gapdh	A07	19.9968		WT E5	Gapdh	A07	20.7099		WT B3	Gapdh	A07	20.2462		WT E5	Gapdh	A07	20.3535		WT B3	Gapdh	A07	19.6125		∆ES C4	Gapdh	A07	20.283
		A08	20.3774				A08	20.6874				A08	19.106				A08	20.3372				A08	20.1132				A08	20.6992				A08	20.2073				A08	20.3668				A08	19.3938				A08	20.3232
		A09	20.3505				A09	20.7112				A09	19.1752				A09	20.142				A09	20.1501				A09	20.6248				A09	20.0547				A09	20.4308				A09	19.391				A09	20.2989
	Klf4	A10	27.3916			Klf4	A10	29.0512			Rad23b	A10	26.3296			Rad23b	A10	27.3663			Pou5f1	A10	22.9388			Pou5f1	A10	23.6191			Sox2	A10	30.472			Sox2	A10	31.4468			Nanog	A10	25.4359			Nanog	A10	25.7782
		A11	27.411				A11	28.9715				A11	26.4585				A11	27.3803				A11	23.2383				A11	23.8733				A11	30.9679				A11	31.9135				A11	25.4198				A11	25.9746
		A12	28.2782				A12	29.7059				A12	26.4307				A12	27.5242				A12	23.0998				A12	23.7685				A12	31.0434				A12	32.0324				A12	25.5563				A12	25.8995
WT E3	Gapdh	B01	20.9074		WT G6	Gapdh	B01	20.3343		WT C6	Gapdh	B01	18.5152		∆ES C5	Gapdh	B01	20.4597		WT C6	Gapdh	B01	19.86		WT G6	Gapdh	B01	20.1697		WT C6	Gapdh	B01	19.6054		WT G6	Gapdh	B01	20.1336		WT C6	Gapdh	B01	19.2909		∆ES C5	Gapdh	B01	20.1754
		B02	20.595				B02	20.3713				B02	18.4568				B02	20.1931				B02	19.6001				B02	20.3125				B02	19.6234				B02	20.0151				B02	19.2423				B02	19.9786
		B03	20.5797				B03	20.4281				B03	18.7053				B03	20.2174				B03	19.5678				B03	20.2359				B03	19.5277				B03	19.7235				B03	19.0674				B03	19.9678
	Klf4	B04	27.269			Klf4	B04	26.4435			Rad23b	B04	26.0448			Rad23b	B04	27.5679			Pou5f1	B04	22.3758			Pou5f1	B04	23.0645			Sox2	B04	30.2047			Sox2	B04	30.4859			Nanog	B04	25.0539			Nanog	B04	26.0019
		B05	27.5843				B05	26.9562				B05	26.1593				B05	27.7306				B05	22.3422				B05	23.3714				B05	30.2837				B05	31.0479				B05	24.878				B05	25.9393
		B06	27.7738				B06	26.8029				B06	26.0853				B06	27.507				B06	22.4653				B06	23.225				B06	30.5287				B06	31.0776				B06	24.8895				B06	26.0747
OS+ E4	Gapdh	B07	19.7858		OS+ B1	Gapdh	B07	20.5429		WT E3	Gapdh	B07	18.7347		∆ES-2 E2	Gapdh	C01	20.0459		OS+ B1	Gapdh	B07	19.856		OS+ E5	Gapdh	B07	20.3627		OS+ B1	Gapdh	B07	20.0314		OS+ E5	Gapdh	B07	20.2981		WT E3	Gapdh	B07	19.3182		∆ES-2 E2	Gapdh	C01	19.7631
		B08	19.8557				B08	20.6219				B08	18.6715				C02	19.7345				B08	19.974				B08	20.3238				B08	20.1075				B08	20.2832				B08	19.3341				C02	19.5318
		B09	19.6864				B09	20.5566				B09	18.7932				C03	19.6787				B09	20.0016				B09	20.4022				B09	20.0542				B09	20.1722				B09	19.4583				C03	19.5962
	Klf4	B10	25.8498			Klf4	B10	27.1684			Rad23b	B10	26.033			Rad23b	C04	26.921			Pou5f1	B10	22.8892			Pou5f1	B10	23.3193			Sox2	B10	30.8707			Sox2	B10	31.7207			Nanog	B10	25.3308			Nanog	C04	25.7921
		B11	26.1108				B11	27.5347				B11	25.9801				C05	26.8611				B11	22.7305				B11	23.1195				B11	30.7233				B11	31.6028				B11	25.3627				C05	25.8565
		B12	26.5179				B12	27.8352				B12	26.3187				C06	26.8673				B12	22.8866				B12	23.2525				B12	31.0818				B12	31.708				B12	25.5744				C06	25.71
OS+ F1	Gapdh	C01	20.4655		OS+ C1	Gapdh	C01	20.7755		WT E5	Gapdh	C01	19.2651		∆ES E5	Gapdh	B07	20.0976		OS+ C1	Gapdh	C01	19.8602		OS+ F1	Gapdh	C01	20.3429		OS+ C1	Gapdh	C01	20.2176		OS+ F1	Gapdh	C01	19.8725		WT E5	Gapdh	C01	19.6657		∆ES E5	Gapdh	B07	20.1156
		C02	20.3608				C02	20.9429				C02	19.4605				B08	20.0835				C02	19.7468				C02	20.1791				C02	20.1561				C02	19.9216				C02	19.3939				B08	20.0224
		C03	20.089				C03	20.6356				C03	19.4583				B09	20.1734				C03	19.7053				C03	19.8863				C03	20.244				C03	19.7072				C03	19.7969				B09	20.1508
	Klf4	C04	26.0249			Klf4	C04	27.0317			Rad23b	C04	26.8514			Rad23b	B10	27.4514			Pou5f1	C04	22.5188			Pou5f1	C04	22.5763			Sox2	C04	30.8641			Sox2	C04	30.1375			Nanog	C04	25.8089			Nanog	B10	25.2686
		C05	26.0105				C05	27.1437				C05	26.9207				B11	27.5591				C05	22.5292				C05	22.5271				C05	30.7549				C05	29.9916				C05	25.7572				B11	25.3875
		C06	26.5259				C06	27.4555				C06	26.9034				B12	27.6528				C06	22.6974				C06	22.4617				C06	31.1047				C06	30.2613				C06	25.7068				B12	25.495
OS+ G6	Gapdh	C07	20.1812		OS+ E5	Gapdh	C07	21.1569		WT G6	Gapdh	C07	19.2219		∆ES-2 G5	Gapdh	C07	20.2309		OS+ E4	Gapdh	C07	19.5485		OS+ G6	Gapdh	C07	19.6865		OS+ E4	Gapdh	C07	19.5079		OS+ G6	Gapdh	C07	19.5618		WT G6	Gapdh	C07	19.8188		∆ES-2 G5	Gapdh	C07	19.9885
		C08	20.1603				C08	21.0557				C08	19.3007				C08	20.2622				C08	19.5827				C08	19.65				C08	19.5804				C08	19.4802				C08	20.0618				C08	20.0918
		C09	20.1522				C09	21.1305				C09	19.1999				C09	20.3048				C09	19.5642				C09	19.8315				C09	19.5357				C09	19.4939				C09	19.8765				C09	20.1112
	Klf4	C10	26.1713			Klf4	C10	28.0517			Rad23b	C10	26.3098			Rad23b	C10	27.6356			Pou5f1	C10	22.1992			Pou5f1	C10	22.6321			Sox2	C10	30.0485			Sox2	C10	30.3384			Nanog	C10	25.8818			Nanog	C10	26.0537
		C11	26.4158				C11	28.2088				C11	26.3503				C11	27.8392				C11	22.2303				C11	22.3855				C11	30.1853				C11	30.392				C11	25.8761				C11	26.1346
		C12	26.8615				C12	28.759				C12	26.1832				C12	28.0003				C12	22.2771				C12	22.3604				C12	30.2209				C12	30.8719				C12	25.8205				C12	26.051
∆ES B5	Gapdh	D01	21.0396		∆ES E5	Gapdh	D01	21.0045		OS+ B1	Gapdh	D01	19.1767		∆ES-2 G6	Gapdh	D01	20.3466		∆ES B5	Gapdh	D01	20.4184		∆ES-2 E2	Gapdh	D01	20.2476		∆ES B5	Gapdh	D01	20.5694		∆ES-2 E2	Gapdh	D01	19.6631		OS+ B1	Gapdh	D01	20.0179		∆ES-2 G6	Gapdh	D01	20.2016
		D02	21.0493				D02	20.7655				D02	19.2727				D02	20.2897				D02	20.3306				D02	20.2564				D02	20.517				D02	19.9263				D02	19.6405				D02	19.9383
		D03	20.9642				D03	20.7548				D03	19.1907				D03	20.195				D03	20.3181				D03	20.1003				D03	20.3679				D03	19.741				D03	19.65				D03	20.1223
	Klf4	D04	29.5987			Klf4	D04	28.013			Rad23b	D04	26.1939			Rad23b	D04	27.3211			Pou5f1	D04	23.5683			Pou5f1	D04	22.6763			Sox2	D04	31.5238			Sox2	D04	30.2204			Nanog	D04	25.1618			Nanog	D04	26.7436
		D05	30.1341				D05	28.2028				D05	26.1444				D05	27.1705				D05	23.6159				D05	22.7196				D05	31.6508				D05	30.4524				D05	25.1133				D05	26.7342
		D06	30.2193				D06	28.3273				D06	26.0748				D06	27.3313				D06	23.3047				D06	22.5767				D06	32.0025				D06	30.44				D06	25.1799				D06	26.668
∆ES C4	Gapdh	D07	21.0072		∆ES-2 G5	Gapdh	D07	21.2178		OS+ C1	Gapdh	D07	19.016		OS+/∆ES B5	Gapdh	D07	20.0503		∆ES C4	Gapdh	D07	19.7764		∆ES-2 G5	Gapdh	D07	20.2992		∆ES C4	Gapdh	D07	20.1082		∆ES-2 G5	Gapdh	D07	20.1272		OS+ C1	Gapdh	D07	19.3434		OS+/∆ES B5	Gapdh	D07	20.089
		D08	20.9608				D08	21.2176				D08	19.0215				D08	20.2166				D08	19.9624				D08	20.4268				D08	20.0763				D08	20.1574				D08	19.3543				D08	20.1008
		D09	20.8981				D09	21.1028				D09	18.9581				D09	20.1129				D09	20.0127				D09	20.2482				D09	20.0538				D09	20.0724				D09	19.2034				D09	20.0947
	Klf4	D10	29.5458			Klf4	D10	30.1457			Rad23b	D10	26.2145			Rad23b	D10	27.2963			Pou5f1	D10	23.353			Pou5f1	D10	23.2379			Sox2	D10	31.4528			Sox2	D10	31.976			Nanog	D10	25.1322			Nanog	D10	26.2092
		D11	29.8721				D11	30.3685				D11	26.2976				D11	27.3313				D11	23.4363				D11	23.2539				D11	31.4198				D11	31.523				D11	25.2369				D11	26.2718
		D12	30.6501				D12	31.0398				D12	26.2248				D12	27.4349				D12	23.3345				D12	23.1855				D12	31.8425				D12	31.7614				D12	25.2186				D12	26.3625
∆ES C5	Gapdh	E01	20.9634		∆ES-2 G6	Gapdh	E01	21.0957		OS+ E4	Gapdh	E01	18.9398		OS+/∆ES C2	Gapdh	E01	19.8864		∆ES C5	Gapdh	E01	20.3621		∆ES-2 G6	Gapdh	E01	20.8024		∆ES C5	Gapdh	E01	20.4513		∆ES-2 G6	Gapdh	E01	20.4684		OS+ E4	Gapdh	E01	19.4474		OS+/∆ES C2	Gapdh	E01	19.3743
		E02	21.038				E02	21.1365				E02	19.1234				E02	19.6954				E02	20.292				E02	20.9072				E02	20.5607				E02	20.3168				E02	19.6815				E02	19.5622
		E03	21.0383				E03	21.0737				E03	19.0769				E03	19.8778				E03	20.3133				E03	20.5389				E03	20.353				E03	20.4813				E03	19.3266				E03	19.6301
	Klf4	E04	29.5643			Klf4	E04	29.0052			Rad23b	E04	26.0949			Rad23b	E04	26.7415			Pou5f1	E04	23.4711			Pou5f1	E04	24.0179			Sox2	E04	31.427			Sox2	E04	32.316			Nanog	E04	24.8119			Nanog	E04	25.2485
		E05	29.657				E05	29.2196				E05	26.1597				E05	26.5963				E05	23.3023				E05	23.8237				E05	31.5353				E05	31.9543				E05	24.8796				E05	25.2101
		E06	29.7416				E06	29.5552				E06	25.9015				E06	26.5292				E06	23.2428				E06	23.8328				E06	31.8496				E06	32.0081				E06	24.7415				E06	25.2782
∆ES-2 E2	Gapdh	E07	20.2097		OS+/∆ES B5	Gapdh	E07	20.8295		OS+ E5	Gapdh	E07	19.421		OS+/∆ES E2	Gapdh	E07	20.2067		∆ES E5	Gapdh	E07	20.1017		OS+/∆ES E4	Gapdh	E07	20.2388		∆ES E5	Gapdh	E07	20.1434		OS+/∆ES E4	Gapdh	E07	19.8771		OS+ E5	Gapdh	E07	19.5689		OS+/∆ES E2	Gapdh	E07	19.8029
		E08	20.2654				E08	20.7035				E08	19.4813				E08	20.279				E08	19.8619				E08	20.2012				E08	20.0919				E08	19.8771				E08	19.5078				E08	19.9387
		E09	20.1613				E09	20.8805				E09	19.4581				E09	20.2706				E09	20.0369				E09	20.1087				E09	20.1395				E09	20.0035				E09	19.5156				E09	19.9015
	Klf4	E10	27.4227			Klf4	E10	29.0033			Rad23b	E10	26.8859			Rad23b	E10	27.7894			Pou5f1	E10	22.7854			Pou5f1	E10	23.4783			Sox2	E10	31.116			Sox2	E10	31.6558			Nanog	E10	26.1476			Nanog	E10	25.7246
		E11	27.7936				E11	29.269				E11	27.0106				E11	27.8948				E11	22.7077				E11	23.4624				E11	31.2927				E11	31.3123				E11	25.9158				E11	25.7898
		E12	28.8261				E12	30.4				E12	26.9792				E12	27.9435				E12	22.8432				E12	23.5407				E12	31.3598				E12	31.8332				E12	25.9346				E12	25.9095
OS+/∆ES E2	Gapdh	F01	21.2344		OS+/∆ES C2	Gapdh	F01	20.4102		OS+ F1	Gapdh	F01	19.4614		OS+/∆ES E4	Gapdh	F01	20.3884		OS+/∆ES B5	Gapdh	F01	20.3962		OS+/∆ES E6	Gapdh	F01	20.2725		OS+/∆ES B5	Gapdh	F01	20.6416		OS+/∆ES E6	Gapdh	F01	20.112		OS+ F1	Gapdh	F01	19.9137		OS+/∆ES E4	Gapdh	F01	20.0908
		F02	20.9344				F02	20.4877				F02	19.4575				F02	20.2299				F02	20.4429				F02	20.2719				F02	20.6548				F02	20.1044				F02	19.9752				F02	20.101
		F03	20.8002				F03	20.2446				F03	19.5467				F03	20.1535				F03	20.1864				F03	20.2369				F03	20.4568				F03	19.9728				F03	19.8717				F03	19.967
	Klf4	F04	27.6771			Klf4	F04	27.4178			Rad23b	F04	26.4839			Rad23b	F04	27.0593			Pou5f1	F04	23.2236			Pou5f1	F04	23.0968			Sox2	F04	32.381			Sox2	F04	30.9427			Nanog	F04	25.1617			Nanog	F04	26.0346
		F05	27.7944				F05	27.6589				F05	26.383				F05	27.1684				F05	23.2016				F05	23.3876				F05	32.6446				F05	30.7122				F05	25.1545				F05	26.207
		F06	27.7565				F06	27.5438				F06	26.5503				F06	27.1969				F06	23.3798				F06	23.3367				F06	31.8693				F06	31.0359				F06	25.0046				F06	26.1316
OS+/∆ES E6	Gapdh	F07	20.2972		OS+/∆ES E4	Gapdh	F07	20.57		OS+ G6	Gapdh	F07	18.8827		OS+/∆ES E6	Gapdh	F07	19.812		OS+/∆ES C2	Gapdh	F07	19.5165		OS+/∆ES F4	Gapdh	F07	20.0463		OS+/∆ES C2	Gapdh	F07	19.4704		OS+/∆ES F4	Gapdh	F07	19.8294		OS+ G6	Gapdh	F07	19.0934		OS+/∆ES E6	Gapdh	F07	19.6465
		F08	20.2909				F08	20.5897				F08	18.8146				F08	19.8785				F08	19.5874				F08	20.0006				F08	19.4985				F08	19.7283				F08	19.0522				F08	19.5347
		F09	20.3418				F09	20.5307				F09	18.927				F09	19.8611				F09	19.525				F09	20.0391				F09	19.21				F09	19.9825				F09	19.1129				F09	19.5143
	Klf4	F10	27.0225			Klf4	F10	28.0763			Rad23b	F10	26.2212			Rad23b	F10	27.2326			Pou5f1	F10	22.2619			Pou5f1	F10	22.3407			Sox2	F10	30.7104			Sox2	F10	31.1376			Nanog	F10	24.706			Nanog	F10	25.7635
		F11	27.1293				F11	28.4619				F11	26.2324				F11	27.1917				F11	22.4406				F11	22.3197				F11	30.6083				F11	31.6987				F11	24.5554				F11	25.6577
		F12	28.0596				F12	29.8502				F12	26.52				F12	27.3982				F12	22.499				F12	22.3613				F12	30.7071				F12	31.6056				F12	24.5774				F12	25.7039
OS+/∆ES F4	Gapdh	G01	21.1932												OS+/∆ES F4	Gapdh	G01	20.1494		OS+/∆ES E2	Gapdh	G01	20.4718		OS+/∆ES H5	Gapdh	G01	20.4184		OS+/∆ES E2	Gapdh	G01	20.7255		OS+/∆ES H5	Gapdh	G01	20.0861							OS+/∆ES F4	Gapdh	G01	20.2389
		G02	21.2378														G02	20.1042				G02	20.4464				G02	20.4142				G02	20.6672				G02	19.8014									G02	20.1528
		G03	21.2671														G03	20.1986				G03	20.2937				G03	20.5974				G03	20.4864				G03	19.8115									G03	20.2867
	Klf4	G04	28.0228													Rad23b	G04	27.2693			Pou5f1	G04	22.7622			Pou5f1	G04	23.3074			Sox2	G04	31.6705			Sox2	G04	30.8406								Nanog	G04	25.9044
		G05	28.2992														G05	27.35				G05	22.9612				G05	23.5146				G05	31.3493				G05	31.0507									G05	25.8791
		G06	28.1555														G06	27.2954				G06	22.9627				G06	23.2035				G06	31.0527				G06	30.6581									G06	25.792
OS+/∆ES H5	Gapdh	G07	20.5461												OS+/∆ES H5	Gapdh	G07	19.5923																											OS+/∆ES H5	Gapdh	G07	19.8151
		G08	20.6283														G08	19.6466																													G08	19.6494
		G09	20.5756														G09	19.5678																													G09	19.4919
	Klf4	G10	27.233													Rad23b	G10	26.4748																												Nanog	G10	25.3427
		G11	27.4937														G11	26.5262																													G11	25.42
		G12	28.1981														G12	26.6783																													G12	25.2105
[truncated: 32 more columns]

## Sheet: Figure 5
Figure 5: RT-qPCR raw data from before and after EpiLC-induction of RMCE-generated cell lines
All three technical replicates are shown, but if one was >1 standard deviation from the mean, it was not utilized in the analysis
	Klf4								Esrrb								Pou5f1								Sox2								Nanog								Fgf5
	mESCs Plate			EpiLCs Plate					mESCs Plate			EpiLCs Plate					mESCs Plate			EpiLCs Plate					mESCs Plate			EpiLCs Plate					mESCs Plate			EpiLCs Plate					mESCs Plate			EpiLCs Plate
Sample	Gene	Well	Cq	Gene	Well	Cq		Sample	Gene	Well	Cq	Gene	Well	Cq		Sample	Gene	Well	Cq	Gene	Well	Cq		Sample	Gene	Well	Cq	Gene	Well	Cq		Sample	Gene	Well	Cq	Gene	Well	Cq		Sample	Gene	Well	Cq	Gene	Well	Cq
Unedited WT mESCs (used to enable comparison across plates)	Gapdh	G07	19.2181	Gapdh	A01	20.1528		Unedited WT mESCs (used to enable comparison across plates)	Gapdh	G07	19.5547	Gapdh	A01	20.6475		Unedited WT mESCs (used to enable comparison across plates)	Gapdh	G07	19.5007	Gapdh	G07	19.0705		Unedited WT mESCs (used to enable comparison across plates)	Gapdh	G07	18.8116	Gapdh	G07	19.0479		Unedited WT mESCs (used to enable comparison across plates)	Gapdh	G07	18.8301	Gapdh	G07	18.528		Unedited WT mESCs (used to enable comparison across plates)	Gapdh	G07	18.7566	Gapdh	A01	20.5887
		G08	19.2238		A02	20.0411				G08	19.5477		A02	20.7544				G08	19.2845		G08	19.3134				G08	18.9778		G08	19.1442				G08	18.9042		G08	18.5637				G08	18.5626		A02	20.6531
		G09	19.4146		A03	20.1029				G09	19.6929		A03	20.8158				G09	19.3035		G09	19.2968				G09	19.0181		G09	19.1411				G09	18.5005		G09	18.6253				G09	18.7165		A03	20.7798
	Klf4	G10	25.5757	Klf4	A04	26.6629			Esrrb	G10	24.2569	Esrrb	A04	25.8113			Pou5f1	G10	21.7863	Pou5f1	G10	21.815			Sox2	G10	27.6614	Sox2	G10	27.796			Nanog	G10	24.3161	Nanog	G10	24.2053			Fgf5	G10	30.4711	Fgf5	A04	33.0421
		G11	26.0396		A05	27.134				G11	24.2327		A05	26.0703				G11	22.3487		G11	21.8578				G11	27.5642		G11	28.0018				G11	24.3473		G11	24.2065				G11	30.5651		A05	34.2413
		G12	26.5774		A06	27.2145				G12	24.3464		A06	26.0423				G12	22.1437		G12	21.8003				G12	27.8298		G12	27.8075				G12	24.5425		G12	24.2599				G12	30.6679		A06	33.0258
Unedited WT (used as comparison to confirm EpiLC induction)	Gapdh	E07	19.257	Gapdh	B01	20.2099		Unedited WT (used as comparison to confirm EpiLC induction)	Gapdh	E07	19.567	Gapdh	B01	21.0031		Unedited WT (used as comparison to confirm EpiLC induction)	Gapdh	E07	19.1107	Gapdh	F07	19.2838		Unedited WT (used as comparison to confirm EpiLC induction)	Gapdh	E07	18.9711	Gapdh	F07	19.2326		Unedited WT (used as comparison to confirm EpiLC induction)	Gapdh	E07	18.6443	Gapdh	F07	18.5517		Unedited WT (used as comparison to confirm EpiLC induction)	Gapdh	E07	18.4899	Gapdh	B01	20.6848
		E08	19.1982		B02	20.1914				E08	19.5108		B02	20.9072				E08	19.1009		F08	19.2296				E08	18.9595		F08	19.2031				E08	18.7633		F08	18.659				E08	18.683		B02	20.6184
		E09	19.4785		B03	20.2827				E09	19.5123		B03	20.7735				E09	19.1517		F09	19.4327				E09	18.8669		F09	19.253				E09	18.713		F09	18.6298				E09	18.6143		B03	20.5423
	Klf4	E10	26.0639	Klf4	B04	32.0284			Esrrb	E10	24.408	Esrrb	B04	30.0594			Pou5f1	E10	22.3246	Pou5f1	F10	22.1247			Sox2	E10	27.9251	Sox2	F10	29.9033			Nanog	E10	24.3768	Nanog	F10	27.2874			Fgf5	E10	31.0209	Fgf5	B04	30.8703
		E11	26.4564		B05	32.0699				E11	24.4761		B05	30.0354				E11	22.0251		F11	22.2037				E11	28.0085		F11	30.1315				E11	24.207		F11	27.3411				E11	30.6734		B05	31.266
		E12	27.1333		B06	32.4418				E12	24.6403		B06	30.0355				E12	22.4438		F12	22.1201				E12	28.2968		F12	29.847				E12	24.3603		F12	27.5595				E12	31.2257		B06	30.834
WT B3	Gapdh	A01	19.0848	Gapdh	B07	21.6078		WT B3	Gapdh	A01	19.2055	Gapdh	B07	21.7112		WT B3	Gapdh	A01	19.1476	Gapdh	A01	19.9536		WT B3	Gapdh	A01	18.6562	Gapdh	A01	19.9268		WT B3	Gapdh	A01	18.4217	Gapdh	A01	19.4014		WT B3	Gapdh	A01	18.4251	Gapdh	B07	21.4471
		A02	19.1678		B08	21.6409				A02	19.282		B08	21.808				A02	19.3178		A02	20.0694				A02	18.7868		A02	20.0909				A02	18.4728		A02	19.6287				A02	18.5799		B08	21.5004
		A03	19.0412		B09	21.6033				A03	19.3389		B09	21.9011				A03	19.2889		A03	20.0173				A03	18.8534		A03	20.0034				A03	18.6093		A03	19.4916				A03	18.6159		B09	21.5682
	Klf4	A04	26.4737	Klf4	B10	32.9204			Esrrb	A04	24.0371	Esrrb	B10	32.3689			Pou5f1	A04	21.7452	Pou5f1	A04	22.9546			Sox2	A04	28.205	Sox2	A04	30.5781			Nanog	A04	24.7321	Nanog	A04	28.3007			Fgf5	A04	32.1816	Fgf5	B10	32.03
		A05	26.9049		B11	33.7692				A05	24.1154		B11	32.4262				A05	21.8052		A05	22.8792				A05	28.062		A05	31.0777				A05	24.7564		A05	28.1584				A05	31.8317		B11	32.5167
		A06	27.0919		B12	33.963				A06	24.0698		B12	32.2973				A06	21.9234		A06	22.9009				A06	28.3068		A06	30.9438				A06	24.6715		A06	28.3491				A06	31.9531		B12	32.1974
WT C6	Gapdh	B01	18.5168	Gapdh	C01	21.8459		WT C6	Gapdh	B01	18.8714	Gapdh	C01	21.7665		WT C6	Gapdh	B01	18.7355	Gapdh	B01	19.7466		WT C6	Gapdh	B01	18.3058	Gapdh	B01	19.7466		WT C6	Gapdh	B01	18.1615	Gapdh	B01	19.2028		WT C6	Gapdh	B01	17.9928	Gapdh	C01	21.8606
		B02	18.6297		C02	21.4649				B02	18.8197		C02	21.7579				B02	18.4361		B02	19.8145				B02	18.3007		B02	19.7859				B02	18.1208		B02	19.1971				B02	18.0157		C02	21.8521
		B03	18.4215		C03	21.8491				B03	18.7719		C03	21.6235				B03	18.415		B03	19.8052				B03	18.339		B03	19.6118				B03	18.1046		B03	19.1845				B03	17.9488		C03	21.8769
	Klf4	B04	25.1713	Klf4	C04	33.3653			Esrrb	B04	23.2526	Esrrb	C04	31.4982			Pou5f1	B04	21.1743	Pou5f1	B04	22.6048			Sox2	B04	27.7858	Sox2	B04	30.7628			Nanog	B04	24.2089	Nanog	B04	28.1754			Fgf5	B04	31.0355	Fgf5	C04	32.7624
		B05	25.5912		C05	33.0444				B05	23.34		C05	31.3896				B05	21.1846		B05	22.6565				B05	27.8253		B05	30.3877				B05	24.1163		B05	28.2269				B05	31.4191		C05	32.3629
		B06	25.7462		C06	35.1068				B06	23.2754		C06	31.8935				B06	21.0614		B06	22.6693				B06	27.8103		B06	30.7118				B06	24.1316		B06	28.109				B06	31.2888		C06	32.9666
WT E3	Gapdh	C01	19.2087	Gapdh	C07	21.6532		WT E3	Gapdh	C01	19.3237	Gapdh	C07	21.5703		WT E3	Gapdh	C01	19.3532	Gapdh	C01	20.0837		WT E3	Gapdh	C01	19.1097	Gapdh	C01	19.7673		WT E3	Gapdh	C01	18.5581	Gapdh	C01	19.2877		WT E3	Gapdh	C01	18.5403	Gapdh	C07	21.9593
		C02	19.235		C08	21.5916				C02	19.3222		C08	21.7065				C02	19.1486		C02	19.752				C02	18.7384		C02	19.6583				C02	18.5298		C02	19.3398				C02	18.4349		C08	21.8966
		C03	19.1848		C09	21.5769				C03	19.4133		C09	21.5975				C03	19.1535		C03	19.9791				C03	18.815		C03	19.7577				C03	18.5004		C03	19.1361				C03	18.4914		C09	21.9424
	Klf4	C04	25.8141	Klf4	C10	33.1703			Esrrb	C04	24.6478	Esrrb	C10	32.2513			Pou5f1	C04	21.7683	Pou5f1	C04	22.4185			Sox2	C04	28.4602	Sox2	C04	30.5793			Nanog	C04	24.7614	Nanog	C04	27.8951			Fgf5	C04	30.9831	Fgf5	C10	32.6664
		C05	26.2858		C11	33.0822				C05	24.5978		C11	31.7815				C05	21.6266		C05	22.4733				C05	28.3084		C05	30.7605				C05	24.8248		C05	28.057				C05	31.0038		C11	32.5697
		C06	26.3108		C12	34.028				C06	24.616		C12	32.1862				C06	21.6109		C06	22.5335				C06	28.4374		C06	30.4917				C06	24.7579		C06	28.0347				C06	31.0002		C12	33.0115
WT G6	Gapdh	D01	19.07	Gapdh	D01	21.8277		WT G6	Gapdh	D01	19.3183	Gapdh	D01	22.1216		WT G6	Gapdh	D01	19.045	Gapdh	D01	20.1846		WT G6	Gapdh	D01	19.2489	Gapdh	D01	19.5864		WT G6	Gapdh	D01	18.5707	Gapdh	D01	19.1149		WT G6	Gapdh	D01	18.4873	Gapdh	D01	21.8489
		D02	19.3469		D02	21.9637				D02	19.2365		D02	22.0916				D02	19.0341		D02	19.7161				D02	18.9009		D02	19.8763				D02	18.4198		D02	19.0194				D02	18.4644		D02	21.8125
		D03	19.2896		D03	21.6865				D03	19.2658		D03	21.9846				D03	18.9858		D03	19.731				D03	18.8441		D03	19.8884				D03	18.4717		D03	19.0693				D03	18.451		D03	21.7196
	Klf4	D04	25.534	Klf4	D04	33.3014			Esrrb	D04	24.4398	Esrrb	D04	31.6766			Pou5f1	D04	21.5152	Pou5f1	D04	22.4075			Sox2	D04	28.1723	Sox2	D04	30.1211			Nanog	D04	24.7438	Nanog	D04	27.5015			Fgf5	D04	31.9274	Fgf5	D04	32.9827
		D05	25.7953		D05	33.6638				D05	24.4548		D05	32.1441				D05	21.3912		D05	22.4892				D05	28.2122		D05	30.4101				D05	24.721		D05	27.6159				D05	32.1043		D05	32.7863
		D06	26.0392		D06	33.264				D06	24.4348		D06	32.1328				D06	21.4801		D06	22.4348				D06	28.2159		D06	30.4644				D06	24.7687		D06	27.5444				D06	32.2565		D06	32.7324
OS+ C1	Gapdh	E01	19.1125	Gapdh	D07	21.7267		OS+ C1	Gapdh	E01	19.148	Gapdh	D07	22.2269		OS+ C1	Gapdh	E01	18.962	Gapdh	E01	20.4021		OS+ C1	Gapdh	E01	18.6904	Gapdh	E01	19.9657		OS+ C1	Gapdh	E01	18.2876	Gapdh	E01	19.4021		OS+ C1	Gapdh	E01	18.3147	Gapdh	D07	21.5669
		E02	19.0287		D08	21.7967				E02	19.1916		D08	22.4118				E02	19.0037		E02	20.5012				E02	18.754		E02	20.021				E02	18.4201		E02	19.3679				E02	18.367		D08	21.4865
		E03	19.1151		D09	21.718				E03	19.2		D09	22.203				E03	18.9857		E03	20.077				E03	18.7048		E03	20.0533				E03	18.4305		E03	19.3888				E03	18.3543		D09	21.6748
	Klf4	E04	25.8316	Klf4	D10	33.502			Esrrb	E04	24.0855	Esrrb	D10	33.0961			Pou5f1	E04	21.5725	Pou5f1	E04	22.9613			Sox2	E04	28.2599	Sox2	E04	30.398			Nanog	E04	24.5196	Nanog	E04	28.1753			Fgf5	E04	31.7934	Fgf5	D10	32.209
		E05	25.9473		D11	33.4384				E05	24.0588		D11	32.4625				E05	21.6137		E05	22.9591				E05	28.183		E05	30.4021				E05	24.6586		E05	28.1608				E05	31.8136		D11	32.0283
		E06	26.0959		D12	34.1919				E06	24.0162		D12	32.4762				E06	21.6855		E06	22.9843				E06	28.2689		E06	30.6455				E06	24.4837		E06	28.0176				E06	31.5596		D12	32.1694
OS+ F1	Gapdh	F01	19.0492	Gapdh	E01	22.0303		OS+ F1	Gapdh	F01	18.9593	Gapdh	E01	22.1363		OS+ F1	Gapdh	F01	18.9706	Gapdh	F01	20.0188		OS+ F1	Gapdh	F01	18.4529	Gapdh	F01	19.9835		OS+ F1	Gapdh	F01	18.2859	Gapdh	F01	19.4354		OS+ F1	Gapdh	F01	18.1045	Gapdh	E01	22.0291
		F02	18.9896		E02	22.1514				F02	18.9786		E02	22.219				F02	18.6812		F02	20.0049				F02	18.5095		F02	19.9783				F02	18.2932		F02	19.3919				F02	18.0338		E02	22.1668
		F03	18.9067		E03	22.0859				F03	18.9228		E03	22.193				F03	18.7061		F03	20.0401				F03	18.3902		F03	20.0109				F03	18.2822		F03	19.395				F03	18.0884		E03	22.1378
	Klf4	F04	24.7853	Klf4	E04	32.6517			Esrrb	F04	23.0986	Esrrb	E04	32.5354			Pou5f1	F04	21.2627	Pou5f1	F04	22.9234			Sox2	F04	27.7807	Sox2	F04	30.1242			Nanog	F04	24.149	Nanog	F04	28.8367			Fgf5	F04	32.4678	Fgf5	E04	32.1267
		F05	25.2011		E05	32.7564				F05	23.1321		E05	32.2835				F05	21.2075		F05	22.9445				F05	27.7817		F05	30.5814				F05	24.1449		F05	28.6779				F05	32.4877		E05	32.8386
		F06	25.0416		E06	32.6904				F06	23.1437		E06	32.3098				F06	21.2007		F06	22.7874				F06	27.6698		F06	30.4179				F06	24.1052		F06	28.7819				F06	32.0191		E06	32.2194
OS+ G6	Gapdh	G01	19.0803	Gapdh	E07	21.8723		OS+ G6	Gapdh	G01	19.0336	Gapdh	E07	22.0249		OS+ G6	Gapdh	G01	19.0552	Gapdh	G01	19.9762		OS+ G6	Gapdh	G01	18.9724	Gapdh	G01	19.7301		OS+ G6	Gapdh	G01	18.3533	Gapdh	G01	19.3095		OS+ G6	Gapdh	G01	18.2118	Gapdh	E07	21.3977
		G02	18.8638		E08	21.7156				G02	19.0388		E08	22.0834				G02	19.0816		G02	19.8485				G02	18.4682		G02	19.9901				G02	18.3216		G02	19.296				G02	18.2293		E08	21.6483
		G03	18.9532		E09	21.7847				G03	19.0936		E09	21.9935				G03	18.9172		G03	20.0564				G03	18.5753		G03	20.0047				G03	18.3493		G03	19.2764				G03	18.2845		E09	21.7132
	Klf4	G04	25.147	Klf4	E10	33.692			Esrrb	G04	23.2257	Esrrb	E10	32.3983			Pou5f1	G04	21.4578	Pou5f1	G04	22.4481			Sox2	G04	28.0475	Sox2	G04	31.0955			Nanog	G04	24.1757	Nanog	G04	28.094			Fgf5	G04	32.4619	Fgf5	E10	32.3835
		G05	25.2047		E11	34.1635				G05	23.2632		E11	32.6703				G05	21.4379		G05	22.2914				G05	27.8708		G05	30.4297				G05	24.1676		G05	28.1875				G05	32.2363		E11	32.2998
		G06	25.1102		E12	34.9868				G06	23.3143		E12	32.3403				G06	21.5084		G06	22.3306				G06	28.067		G06	30.8943				G06	24.1609		G06	28.32				G06	31.8301		E12	32.1603
OS+/∆ES E2	Gapdh	A07	19.6552	Gapdh	F01	22.2052		OS+/∆ES E2	Gapdh	A07	19.9919	Gapdh	F01	22.3005		OS+/∆ES E2	Gapdh	A07	19.8566	Gapdh	A07	20.4436		OS+/∆ES E2	Gapdh	A07	19.5271	Gapdh	A07	20.3347		OS+/∆ES E2	Gapdh	A07	19.2498	Gapdh	A07	19.9481		OS+/∆ES E2	Gapdh	A07	19.0782	Gapdh	F01	22.0467
		A08	19.6842		F02	22.1475				A08	19.9611		F02	22.2856				A08	19.837		A08	20.4684				A08	19.5943		A08	20.3116				A08	19.2193		A08	19.903				A08	19.0769		F02	22.2466
		A09	19.8234		F03	22.1959				A09	20.0011		F03	22.1645				A09	19.8888		A09	20.4232				A09	19.6224		A09	20.383				A09	19.2222		A09	20.014				A09	19.1845		F03	22.1103
	Klf4	A10	27.7224	Klf4	F04	33.4588			Esrrb	A10	25.2931	Esrrb	F04	32.4723			Pou5f1	A10	22.3426	Pou5f1	A10	22.9032			Sox2	A10	29.4112	Sox2	A10	30.9571			Nanog	A10	25.4966	Nanog	A10	28.301			Fgf5	A10	32.9237	Fgf5	F04	32.915
		A11	27.6022		F05	34.073				A11	25.3484		F05	32.8494				A11	22.3795		A11	22.9366				A11	29.5492		A11	31.4015				A11	25.634		A11	28.3103				A11	32.8017		F05	32.6436
		A12	28.2472		F06	32.7945				A12	25.3954		F06	32.3807				A12	22.4357		A12	22.9894				A12	29.3698		A12	31.6361				A12	26.064		A12	28.5163				A12	33.0448		F06	32.8684
OS+/∆ES E6	Gapdh	B07	19.0567	Gapdh	F07	22.1179		OS+/∆ES E6	Gapdh	B07	19.1864	Gapdh	F07	22.432		OS+/∆ES E6	Gapdh	B07	19.3424	Gapdh	B07	20.4054		OS+/∆ES E6	Gapdh	B07	18.7097	Gapdh	B07	20.1931		OS+/∆ES E6	Gapdh	B07	18.4987	Gapdh	B07	19.8286		OS+/∆ES E6	Gapdh	B07	18.4196	Gapdh	F07	22.1456
		B08	19.1231		F08	22.0878				B08	19.176		F08	22.3876				B08	19.1698		B08	20.6572				B08	18.7501		B08	20.3485				B08	18.575		B08	19.9912				B08	18.4046		F08	22.0375
		B09	19.2622		F09	22.0216				B09	19.2614		F09	22.5495				B09	19.1433		B09	20.6941				B09	18.7573		B09	20.3179				B09	18.6197		B09	19.9428				B09	18.5028		F09	22.0386
	Klf4	B10	26.2098	Klf4	F10	32.6752			Esrrb	B10	24.5183	Esrrb	F10	32.8735			Pou5f1	B10	22.059	Pou5f1	B10	23.2406			Sox2	B10	28.5008	Sox2	B10	30.7985			Nanog	B10	25.2082	Nanog	B10	28.4435			Fgf5	B10	32.1499	Fgf5	F10	33.1147
		B11	26.2406		F11	34.645				B11	24.4443		F11	32.8548				B11	22.4286		B11	23.3759				B11	28.5867		B11	30.9781				B11	25.1584		B11	28.4245				B11	31.5386		F11	32.9494
		B12	27.0022		F12	34.1702				B12	24.5585		F12	34.1916				B12	22.495		B12	23.4425				B12	28.8829		B12	31.0537				B12	25.339		B12	28.8362				B12	31.7256		F12	32.6108
OS+/∆ES F4	Gapdh	C07	19.3504	Gapdh	G01	22.173		OS+/∆ES F4	Gapdh	C07	19.6467	Gapdh	G01	22.6078		OS+/∆ES F4	Gapdh	C07	19.6055	Gapdh	C07	20.4287		OS+/∆ES F4	Gapdh	C07	19.2987	Gapdh	C07	20.3047		OS+/∆ES F4	Gapdh	C07	18.79	Gapdh	C07	19.7149		OS+/∆ES F4	Gapdh	C07	18.9005	Gapdh	G01	22.3567
		C08	19.4252		G02	22.3495				C08	19.6311		G02	22.6631				C08	19.6307		C08	20.4583				C08	19.3601		C08	20.3994				C08	18.9363		C08	19.7257				C08	18.8955		G02	22.4077
		C09	19.4561		G03	22.313				C09	19.5972		G03	22.5516				C09	19.5802		C09	20.467				C09	19.3945		C09	20.4829				C09	18.8288		C09	19.7369				C09	18.897		G03	22.4033
	Klf4	C10	27.2469	Klf4	G04	33.5327			Esrrb	C10	24.8874	Esrrb	G04	32.997			Pou5f1	C10	22.0225	Pou5f1	C10	23.954			Sox2	C10	29.2732	Sox2	C10	30.6959			Nanog	C10	25.0021	Nanog	C10	29.0709			Fgf5	C10	31.9448	Fgf5	G04	32.9655
		C11	27.1371		G05	33.5609				C11	24.9457		G05	32.4012				C11	21.9369		C11	24.0603				C11	29.2752		C11	30.7444				C11	25.0417		C11	29.4129				C11	32.6086		G05	33.0007
		C12	27.4216		G06	34.0997				C12	24.9178		G06	33.6438				C12	22.3965		C12	24.1161				C12	29.424		C12	30.3969				C12	25.1353		C12	29.0298				C12	32.1557		G06	33.0978
OS+/∆ES H5	Gapdh	D07	19.1766	Gapdh	G07	22.1512		OS+/∆ES H5	Gapdh	D07	19.4826	Gapdh	G07	22.3231		OS+/∆ES H5	Gapdh	D07	19.2671	Gapdh	D07	20.4327		OS+/∆ES H5	Gapdh	D07	19.2337	Gapdh	D07	20.4201		OS+/∆ES H5	Gapdh	D07	18.5004	Gapdh	D07	19.9066		OS+/∆ES H5	Gapdh	D07	18.709	Gapdh	G07	22.1591
		D08	19.2867		G08	22.2444				D08	19.522		G08	22.2118				D08	19.3228		D08	20.5641				D08	19.1433		D08	20.5418				D08	18.5888		D08	19.8223				D08	18.7076		G08	22.1302
		D09	19.4959		G09	22.2161				D09	19.5581		G09	22.088				D09	19.2751		D09	20.4368				D09	19.1448		D09	20.4914				D09	18.5807		D09	19.6419				D09	18.6955		G09	22.1023
	Klf4	D10	26.3758	Klf4	G10	34.4713			Esrrb	D10	25.2614	Esrrb	G10	32.2357			Pou5f1	D10	22.6587	Pou5f1	D10	23.0528			Sox2	D10	29.3352	Sox2	D10	31.5394			Nanog	D10	24.8272	Nanog	D10	28.1439			Fgf5	D10	32.6963	Fgf5	G10	33.0973
		D11	27.0048		G11	34.9856				D11	25.2412		G11	32.4541				D11	22.6922		D11	23.0216				D11	29.334		D11	31.3868				D11	24.8636		D11	28.2458				D11	33.3269		G11	33.7172
		D12	27.5066		G12	36.8224				D12	25.2019		G12	34.7041				D12	22.7393		D12	23.1002				D12	29.2201		D12	31.2849				D12	25.1964		D12	28.3755				D12	33.3793		G12	33.2062

## Sheet: S3B Figure
Figure S3B: Quantifications of EMSAs with titrations of OCT4-SOX2 on OS site from Klf4 E1
	Replicate 1		Replicate 2		Replicate 3
	OCT4-SOX2-DNA band	Total DNA in lane	OCT4-SOX2-DNA band	Total DNA in lane	OCT4-SOX2-DNA band	Total DNA in lane
Nanog	3492405	5795955	605778	1181160	1505214	2854113
0X	628650	6180435	127704	3100341	237150	4151553
1X	389205	5040720	325329	2943720	492915	4044300
2X	1013445	4060710	797538	1947792	306612	2701164
4X	1933920	3696930	1069368	2081106	831861	2490993
8X	2620575	3720780	1715589	2558619	1138371	2373489
16X	2919825	3879045	1606857	2323101	1264749	2164083
32X	2959290	3982050	1602675	2316420	2269704	3783690

## Sheet: S3D Figure
Figure S3D: Quantifications of EMSAs with titrations of OCT4-SOX2 on OS site from Klf4 E2
	Replicate 1		Replicate 2		Replicate 3		Replicate 4
	OCT4-SOX2-DNA band	Total DNA in lane	OCT4-SOX2-DNA band	Total DNA in lane	OCT4-SOX2-DNA band	Total DNA in lane	OCT4-SOX2-DNA band	Total DNA in lane
Nanog	3812940	5993676	4083966	6693570	998592	2262064	916832	2251256
0X	371898	5218290	911790	7298046	299096	4223464	217224	2425864
1X	666522	4885110	312714	5708934	110880	3521784	247016	3524360
2X	1847124	4187268	1232010	4525092	462336	2983120	438312	2903488
4X	3884760	6061932	2818368	4241268	1772680	3491152	1175160	2719304
8X	4124034	5561568	4091040	5239944	2378656	3818360	1507912	2670640
16X	3860622	5435370	4377132	5480946	2418360	3680376	1241240	2013368
32X	3591594	5098734	3583170	4770144	2569672	3830736	1371608	2223144

## Sheet: S3F Figure
Figure S3F: Quantifications of EMSAs with titrations of OCT4-SOX2 on OS site from Klf4 E3
	Replicate 1		Replicate 2		Replicate 3
	OCT4-SOX2-DNA band	Total DNA in lane	OCT4-SOX2-DNA band	Total DNA in lane	OCT4-SOX2-DNA band	Total DNA in lane
Nanog	3898071	6717327	3457888	6400184	1726815	3490794
0X	420729	7297179	205744	7004256	486609	5098536
1X	554246	6336541	320432	5582528	146433	4089237
2X	875619	5604115	544320	5502168	266874	3738630
4X	590059	3608735	716296	4067168	205827	2852280
8X	779685	3034960	1181824	4365984	399342	2213652
16X	802223	2873713	1453872	4346160	393243	1814652
32X	828065	2747335	1347864	3337544	757815	2303997

## Sheet: S5 Figure
S5 Figure: Luciferase reporter assays of Klf4 enhancer E2 mutants in combination with different promoters in mESCs
Replicate 1	Promoter	Enhancer	Firefly	Renilla
	minP (pGL4.23)	None	21977	1173170
		E2-WT	167030	1162032
		E2-OS+	7209180	785034
		E2-∆ES	42048	1252411
		E2-OS+/∆ES	1960218	974633
	Klf4 core: -50 to +100	None	147691	987855
		E2-WT	298064	685654
		E2-OS+	14232806	750124
		E2-∆ES	181387	696210
		E2-OS+/∆ES	5176555	932960
	Klf4 core + proximal: -1000 to +100	None	6882917	906103
		E2-WT	4300185	632756
		E2-OS+	17517648	507198
		E2-∆ES	5901699	828824
		E2-OS+/∆ES	23365792	969749
Replicate 2	minP (pGL4.23)	None	29081	2428001
		E2-WT	252302	2463291
		E2-OS+	17684514	2380038
		E2-∆ES	75097	2789418
		E2-OS+/∆ES	7702057	4274549
	Klf4 core: -50 to +100	None	175084	2244423
		E2-WT	643682	2159713
		E2-OS+	24001542	2045370
		E2-∆ES	378855	2467314
		E2-OS+/∆ES	10263638	2659993
	Klf4 core + proximal: -1000 to +100	None	11063508	2572466
		E2-WT	7303479	1586931
		E2-OS+	25254074	1084204
		E2-∆ES	4701091	1133555
		E2-OS+/∆ES	8131061	735865
Replicate 3	minP (pGL4.23)	None	28414	2040569
		E2-WT	212484	2581248
		E2-OS+	14135506	2054781
		E2-∆ES	87031	3152474
		E2-OS+/∆ES	3545398	2421450
	Klf4 core: -50 to +100	None	134359	1824054
		E2-WT	539115	1918627
		E2-OS+	26730712	1975681
		E2-∆ES	209872	1926459
		E2-OS+/∆ES	13847306	3028609
	Klf4 core + proximal: -1000 to +100	None	11709546	2479812
		E2-WT	9409937	1844756
		E2-OS+	28092850	1307641
		E2-∆ES	7342485	1772378
		E2-OS+/∆ES	26152028	2010504

[truncated: 2 more sheets: S7 Figure, S8A Figure]
